# Supplementary material for: Uncovering the hidden players in Lepidoptera biology: the heritable microbial endosymbionts
Source: PeerJ. 2018 May 8;6:e4629. doi: 10.7717/peerj.4629 (PMC5947162; doi:10.7717/peerj.4629)
Supplement: Supplemental Information 2 [file peerj-06-4629-s002.xlsx]

## Sheet: Sheet1
Table S2. Heritable endosymbionts of moths
Host Family	Host Species	Endosymbiont	Wolbachia Supergroup	Source
Arctiidae	Amata passalis	Wolbachia	undefined	Pattabhiramaiah et al. 2012
Arctiidae	Spilosoma lubricipeda	Wolbachia	B	Cordeaux et al. 2008
Bombycidae	Eupterote mellifera	Wolbachia	undefined	Pattabhiramaiah et al. 2012
Callidulidae	Callidula sakuni	Wolbachia	undefined	Russell et al. 2012
Crambidae	Agriphila tristella	Wolbachia	B	West et al. 1998
Crambidae	Chilo partellus	Wolbachia	undefined	Pillay et al. 2011*
Crambidae	Chilo suppressalis	Wolbachia, Arsenophonus	A, B	Chai et al. 2011; Chai et al. 2013
Crambidae	Chilo sp.	Wolbachia	B	Duron et al. 2008
Crambidae	Cnaphalocrocis medinalis	Wolbachia	B	Behera et al. 2001; Kittayapong et al. 2003
Crambidae	Diaphania indica	Wolbachia	undefined	Yun et al. 2014
Crambidae	Glyphodes perspectalis	Wolbachia	undefined	Yun et al. 2014
Crambidae	Glyphodes (Diaphania) pulverulentalis	Wolbachia	undefined	Pattabhiramaiah et al. 2012
Crambidae	Glyphodes pyloalis	Wolbachia	undefined	Pattabhiramaiah et al. 2012
Crambidae	Marasmia sp.	Wolbachia	A	Kittayapong et al. 2003
Crambidae	Margaronia pyloalis	Wolbachia	undefined	Pattabhiramaiah et al. 2012
Crambidae	Ostrinia furnacalis	Wolbachia	B	Kageyama et al. 2002
Crambidae	Ostrinia orientalis	Wolbachia	undefined	Kageyama et al. 2004
Crambidae	Ostrinia scapulalis	Wolbachia	B	Fujii et al. 2001
Crambidae	Ostrinia zaguliaevi	Wolbachia, Spiroplasma	undefined	Kageyama et al. 2004; Tabata et al. 2011
Crambidae	Parapoynx sp.	Wolbachia	B	Werren et al. 1995
Crambidae	Pleuroptya ruralis	Wolbachia	B	Ilinsky and Kosterin 2017
Crambidae	Scirpophaga incertulas	Wolbachia	B	Kittayapong et al. 2003
Crambidae	Sinomphisa plagialis	Wolbachia	undefined	Yun et al. 2014
Cosmopterigidae	Cosmopterix zieglerella	Wolbachia	A	Gutzwiller et al. 2015
Drepanidae	Drepana binaria	Wolbachia	B	West et al. 1998
Epermeniidae	Epermenia chaerophyllella	Wolbachia	A	Gutzwiller et al. 2015
Gelechiidae	Sitotroga cerealella	Wolbachia	A	Kageyama et al. 2010
Gelechiidae	Tuta absoluta	Wolbachia	undefined	Skaljac et al. 2012
Geometridae	Anacamptoides sp.	Wolbachia	B	Werren and Windsor 2000
Geometridae	Cabera pusaria	Wolbachia	B	Ilinsky and Kosterin 2017
Geometridae	Comibaena delicatior	Wolbachia	undefined	Yun et al. 2014
Geometridae	Cyclophora punctaria	Wolbachia	B	West et al. 1998
Geometridae	Epirrita autumnata	Wolbachia	B	Kvie et al. 2012
Geometridae	Epirrita christyi	Wolbachia	B	Kvie et al. 2012
Geometridae	Geometra papilionaria	Wolbachia	B	Ilinsky and Kosterin 2017
Geometridae	Lomaspilis marginata	Wolbachia	B	Cordeaux et al. 2008
Geometridae	Naxa seriaria	Wolbachia	undefined	Yun et al. 2014
Geometridae	Operophtera brumata	Wolbachia	B	Derks et al. 2015
Geometridae	Opistograptis luteolata	Wolbachia	B	Ilinsky and Kosterin 2017
Geometridae	Peribatodes rhomboidaria	Wolbachia	B	Cordeaux et al. 2008
Geometridae	Timandra comptaria	Wolbachia	undefined	Yun et al. 2014
Gracillariidae	Acrocercops brongniardella	Wolbachia	B	Gutzwiller et al. 2015
Gracillariidae	Caloptilia alchimiella	Wolbachia	A, B	Gutzwiller et al. 2015
Gracillariidae	Caloptilia semifascia	Wolbachia	A	Gutzwiller et al. 2015
Gracillariidae	Chileoptilia yaroella	Wolbachia	B	Gutzwiller et al. 2015
Gracillariidae	Gracillaria syringella	Wolbachia	A	Gutzwiller et al. 2015
Gracillariidae	Macrosaccus robiniella	Wolbachia	B	Gutzwiller et al. 2015
Gracillariidae	Parornix devoniella	Wolbachia	B	West et al. 1998
Gracillariidae	Phyllocnistis citrella	Wolbachia	A	Jeyaprakash and Hoy 2000
Gracillariidae	Phyllonorycter acerifoliella	Wolbachia	B	Gutzwiller et al. 2015
Gracillariidae	Phyllonorycter blancardella	Wolbachia	A	West et al. 1998; Gutzwiller et al. 2015
Gracillariidae	Phyllonorycter cerasicolella	Wolbachia	A, B	Gutzwiller et al. 2015
Gracillariidae	Phyllonorycter comparella	Wolbachia	B	Gutzwiller et al. 2015
Gracillariidae	Phyllonorycter coryli	Wolbachia	B	Gutzwiller et al. 2015
Gracillariidae	Phyllonorycter delitella	Wolbachia	B	Gutzwiller et al. 2015
Gracillariidae	Phyllonorycter esperella	Wolbachia	B	Gutzwiller et al. 2015
Gracillariidae	Phyllonorycter froelichiella	Wolbachia	B	West et al. 1998
Gracillariidae	Phyllonorycter harrisella	Wolbachia	B	West et al. 1998
Gracillariidae	Phyllonorycter issikii	Wolbachia	A	Gutzwiller et al. 2015
Gracillariidae	Phyllonorycter joannisi	Wolbachia	B	Gutzwiller et al. 2015
Gracillariidae	Phyllonorycter kleemannella	Wolbachia	A, B	Gutzwiller et al. 2015
Gracillariidae	Phyllonorycter maestingella	Wolbachia	B	Gutzwiller et al. 2015
Gracillariidae	Phyllonorycter nicellii	Wolbachia	A	West et al. 1998
Gracillariidae	Phyllonorycter oxyacanthae	Wolbachia	B	Gutzwiller et al. 2015
Gracillariidae	Phyllonorycter parisiella	Wolbachia	B	Gutzwiller et al. 2015
Gracillariidae	Phyllonorycter platani	Wolbachia	B	Gutzwiller et al. 2015
Gracillariidae	Phyllonorycter quinnata	Wolbachia	B	West et al. 1998
Gracillariidae	Phyllonorycter rajella	Wolbachia	B	Gutzwiller et al. 2015
Gracillariidae	Phyllonorycter schreberella	Wolbachia	B	West et al. 1998
Gracillariidae	Phyllonorycter scitulella	Wolbachia	A	Gutzwiller et al. 2015
Gracillariidae	Phyllonorycter ulmifoliella	Wolbachia	B	West et al. 1998
Hedylidae	Macrosoma rubedinaria	Wolbachia	A	Russell et al. 2012
Hepialidae	Triodia sylvina	Wolbachia	B	Duron et al. 2008
Hepialidae	Thitarodes gonggaensis	Spiroplasma sp.	NA	Russell et al. 2012
Lasiocampidae	Dendrolimus spectabilis	Wolbachia	B	Tagami and Miura 2004
Lasiocampidae	Odonestis pruni	Wolbachia	undefined	Yun et al. 2014
Limacodidae	Limacodidae sp.	Wolbachia	undefined	Yun et al. 2014
Lymantriidae	Leucoma salicis	Spiroplasma leucomae sp. nov.	NA	Oduori et al. 2005
Lymantriidae	Numenes disparilis	Wolbachia	undefined	Yun et al. 2014
Noctuidae	Unidentified species	Rickettsia	NA	Weinert et al. 2009
Noctuidae	Athetis lepigone	Wolbachia	undefined	Chen et al. 2016
Noctuidae	Autographa gamma	Wolbachia	B	Ilinsky and Kosterin 2017
Noctuidae	Cerapteryx graminis	Spiroplasma sp.	NA	Graham et al. 2011
Noctuidae	Charanyca trigrammica	Wolbachia	B	Cordeaux et al. 2008
Noctuidae	Helicoverpa armigera	Densovirus HaDNV-1	NA	Xu et al 2014
Noctuidae	Mamestra brassicae	Wolbachia	B	Tagami and Miura 2004
Noctuidae	Papaipema beeriana	Wolbachia	B	Hamm et al. 2014
Noctuidae	Papaipema sciata	Wolbachia	B	Hamm et al. 2014
Noctuidae	Papaipema silphii	Wolbachia	B	Hamm et al. 2014
Noctuidae	Sarcopolia illoba	Wolbachia	B	Tagami and Miura 2004
Noctuidae	Schinia lucens	Wolbachia	B	Hamm et al. 2014
Noctuidae	Spodoptera exempta	Wolbachia	A, B	Graham & Wilson 2012
Noctuidae	Trichoplusia ni	Wolbachia	A, B	Jeyaprakash and Hoy 2000
Noctuidae	Xestia c-nigrum	Wolbachia	B	West et al. 1998
Oecophoridae	Hofmannophila pseudospretella	Wolbachia	B	Gutzwiller et al. 2015
Plutellidae	Plutella xylostella	Wolbachia	A, B	Jeyaprakash and Hoy 2000; Delgado & Cook 2009
Plutellidae	Plutella australiana	Wolbachia	B	Ward & Baxter 2017
Pterophoridae	Amblyptilia punctydactyla	Wolbachia	B	Ilinsky and Kosterin 2017
Pyrallidae	Cadra (Ephestia) cautella	Wolbachia	A, B	Brower 1976
Pyrallidae	Corcyra cephalonica	Wolbachia	B	Kageyama et al. 2010
Pyrallidae	Eldana saccharina	Wolbachia	undefined	Pillay et al. 2011*
Pyrallidae	Ephestia kuehniella	Wolbachia	A, B	van Meer et al. 1999; Weeks et al. 2003; Tagami and Miura 2004
Pyrallidae	Galleria mellonella	Wolbachia	undefined	Jeyaprakash and Hoy 2000
Pyrallidae	Nymphula depunctalis	Wolbachia	B	Behera et al. 2001; Kittayapong et al. 2003
Pyrallidae	Orybina regalis	Wolbachia	undefined	Yun et al. 2014
Pyrallidae	Plodia interpunctella	Wolbachia	undefined	Jeyaprakash and Hoy 2000
Saturnidae	Actias gnoma	Wolbachia	undefined	Yun et al. 2014
Sphingidae	Callambulyx tatarinovii	Wolbachia	undefined	Yun et al. 2014
Sphingidae	Marumba gaschkewitschii	Wolbachia	undefined	Yun et al. 2014
Sphingidae	Phillosphingia dissimilis	Wolbachia	undefined	Yun et al. 2014
Sphingidae	Rhagastis mongoliana	Wolbachia	undefined	Yun et al. 2014
Uraniidae	Alcides zodiaca	Spiroplasma sp.	NA	Russell et al. 2012
Tisheriidae	Tischeria ekebladella	Wolbachia	B	Gutzwiller et al. 2015
Tortricidae	Cydia fagiglandana	Wolbachia	B	Avtzis et al. 2014
Tortricidae	Cydia splendana	Wolbachia	A, B	Avtzis et al. 2014
Tortricidae	Homona magnanima	RNA virus	NA	Morimoto et al. 2001; Nakanishi et al 2008
Abreviations: NA - not applicable
* Non-refereed publication
